# Supplementary material for: Efficacy of Shenkang Injection combined with renin-angiotensin-aldosterone system blockers in diabetic nephropathy: a systematic review and meta-analysis of randomized controlled trials
Source: Ren Fail. 2025 May 27;47(1):2499231. doi: 10.1080/0886022X.2025.2499231 (PMC12117859; doi:10.1080/0886022X.2025.2499231)
Supplement: Figure documents.zip [file IRNF_A_2499231_SM6438.zip]

Archive with 13 entries (13 files):
- Figure 1.tif
- Figure 2.tif
- Figure 3.tif
- Figure 4.tif
- Figure 5 total.tif
- Figure 5A.tif
- Figure 5B.tif
- Figure 5C.tif
- Figure 5D.tif
- Figure 5E.tif
- Figure 5F.tif
- Figure 5G.tif
- Figure 5H.tif
